# Supplementary material for: Cytokine changes associated with the maternal immune activation (MIA) model of autism: A penalized regression approach
Source: PLoS One. 2020 Aug 6;15(8):e0231609. doi: 10.1371/journal.pone.0231609 (PMC7410235; doi:10.1371/journal.pone.0231609)
Supplement: S1 Table — (XLSX) [file pone.0231609.s001.xlsx]

## Sheet: clustvisInitialData
	Class	Maternal_Age	Multiparity	∆Mass	∆Temperature	Paternal_Age	Litter_Size	Mass_P15	USV_P8	Distance_P13	Time_mobile_P13	TNFa_P15	CXCL1_P15	IL6_P15	IL5_P15	IL1b_P15	IFNg_P15	IL15_P15	IL27p28_P15	IL33_P15	CXCL10_P15	CCL2_P15	CCL3_P15	CXCL2_P15	IL16_P15	IL17a_P15	CCL20_P15
1	Control	14	0	1.6	-0.1	29	4	6.7	242	0.36	74.1	14.19	92.7	38.98	17.28	4.44	0.32	86.57	6.08	3.33	74.28	14.31	5.89	20.39	1638.97	0.13	133.49
2	Control	14	0	1.5	-0.8	29	6	7.6	658	4.21	165	11.91	88.45	6.16	7.71	3.36	0.35	102.06	3.92	0.37	59.87	11.59	4.5	8.97	1125.68	0.31	102.41
3	Control	10	0	1.3	-0.6	29	7	6.5	418	3.5	204	12.89	101.13	16.28	8.18	2.95	0.18	113.31	4.8	0.88	66.64	14.33	3.49	12.53	1028.78	0.02	143.36
4	Control	10	0	1.3	-0.6	29	7	6.7	557	4.03	185.5	13.99	102.85	23.34	7.43	4.39	0.34	66.8	3.57	2.38	61.21	9.69	5.22	18.65	2104.53	0.31	100.95
5	Control	10	0	1.3	-0.6	29	7	6.9	615	3.62	260.3	14.05	100.38	10.97	7.55	4.95	0.32	73.27	4.97	3.78	63.67	9.79	6.95	9.58	1761.77	0.09	99.82
6	Control	10	0	1.3	-0.6	29	7	6.9	303	4.42	185.1	14.64	113.29	9.45	10.6	3.52	0.54	71.47	1.96	1.51	64.28	13.35	3.9	8.76	1621.83	0.13	98.93
7	Control	10	0	1.3	-0.6	29	7	6.6	475	2.11	163.3	14	114.75	6.33	13.43	3.77	0.23	77.88	2.95	0.35	70.77	12.72	2.26	8.68	1116.99	0.16	119.11
8	Control	10	0	1.3	-0.6	29	7	6.4	333	1.38	172.5	12.91	96.09	9.25	6.49	2.94	0.24	105.32	2.99	0.81	62.6	13.39	2.7	8.1	1003.45	0.15	112.21
9	Control	10	0	1.3	-0.6	29	7	5.8	340	1.95	142	14.15	109.48	19.89	9.97	3.17	0.69	76.85	4.67	24.68	65.06	16.06	5.5	16.4	5182.99	0.09	149.39
10	Control	9	0	1.6	0.1	29	6	6.1	550	2.4	180	13.77	93.09	11.03	10.82	2.57	0.23	88.09	6.55	3.46	83.54	13.12	1.41	11.09	1616.92	0.06	96.48
11	Control	9	0	1.6	0.1	29	6	6.1	495	3.04	189.9	13.27	72.14	6.54	5.18	2.6	0.26	128.18	3.79	2.02	74.86	10.97	1.58	9.99	2535.31	0.09	109.04
12	Control	9	0	1.6	0.1	29	6	6.5	399	3.25	171.1	14.15	96.28	6.19	8.14	2.36	0.39	91.2	1.85	7.49	69.66	10.44	1.17	9.32	2163.03	0.11	92.02
13	Control	9	0	1.6	0.1	29	6	6.2	661	1.22	145.2	14.59	98.48	8.16	8.43	2.66	0.28	57.81	3.04	6.56	64.18	11.1	1.47	8.77	2242.28	0.21	89.72
14	Control	8	0	0.7	-0.7	8	6	5.9	183	2.85	321.4	13.28	89.55	3.13	9.14	1.08	0.13	72.05	1.43	0.93	85.48	11.17	1.32	7.68	887.53	0.22	130.49
15	Control	8	0	0.7	-0.7	8	6	6.1	389	1.42	157.2	13.19	96.23	4.62	15.5	1.19	0.24	58.81	1.33	0.61	92.83	14.35	1.58	9.95	1673.87	0.04	135.58
16	Control	8	0	0.7	-0.7	8	6	6.4	568	0.06	33.5	14.98	100.17	4.56	9.84	1.03	3.5	68.66	1.67	0.3	126.62	14.76	1.49	9.21	739.32	0.12	129.66
17	Control	9	0	0.1	-0.5	9	6	7.8	342	0.93	184.9	10.06	136.29	9.05	12.4	1.42	0.18	66.05	NA	1.02	92.1	13.72	1.61	18.64	1720.27	0.07	111.33
18	Control	9	0	0.1	-0.5	9	6	8.2	380	1.24	146.6	9.8	134.04	6.91	19.03	1.19	0.21	72.69	1.26	1.04	99.94	13.13	1.41	18.4	940.89	0.03	108.69
19	Control	9	0	0.1	-0.5	9	6	5.8	424	2.57	189.1	10.77	109.28	4.94	8.55	1.24	0.26	71.24	0.93	4.14	73.79	10.92	1.37	10.77	1992.79	0.04	109.97
20	Control	14	0	0.2	-0.2	14	8	6.5	297	0.45	96.1	11.51	97	14.22	17.12	1.74	0.26	60.63	2.29	7.3	88.29	10.95	1.47	11.01	5089.54	0.53	113.04
21	Control	14	0	0.2	-0.2	14	8	7.3	537	1.57	153.6	12.67	107.77	3.33	8.24	0.66	0.36	80.02	0.84	0.27	111.46	13.17	1.79	12.53	760.95	0.11	124.69
22	Control	14	0	0.2	-0.2	14	8	7	554	0.47	102	13.11	75.82	8.3	11.87	1.68	0.61	79.23	2.43	2.49	85.74	10.72	1.67	9.41	3319.36	0.52	136.43
23	Control	14	0	0.2	-0.2	14	8	5.7	499	1.69	316.5	12.16	106.35	5.77	10.68	0.56	0.15	78.6	0.66	1.61	81.58	12.75	1.34	10.2	1099.17	0.08	136.69
24	Control	14	0	0.2	-0.2	14	8	5.9	302	4.19	330.4	13.83	123.37	7.67	19.61	1.17	0.2	74.94	3.6	1.43	89.38	12.6	1.25	11.74	2959.03	0.5	123.29
25	Control	9	0	0.2	-0.3	9	7	4.5	399	1.11	185.9	12.05	127.31	5.52	16.67	0.82	0.33	62.28	1.16	11.86	93.31	10.45	1.55	10.12	9648.66	0.26	152.38
26	Control	9	0	0.2	-0.3	9	7	5.4	376	0.72	147.1	11.6	104.16	18.82	5.38	1.18	0.83	53.44	1.82	11.31	82.74	10.59	1.56	8.09	9590.2	0.48	116.62
27	Control	9	0	0.2	-0.3	9	7	5.7	457	0.67	219.3	13.72	83.95	9.54	8.92	1.04	1.31	80.34	2.75	4.58	129.18	12.47	1.76	11.51	14535.6	0.71	162.07
28	MIA	21	0.5	-0.85	-1.4	21	8	7.6	232	0.86	232.1	11.87	101.48	27.54	7.59	2.34	0.19	96.11	1.55	18.98	60.88	9.53	1.1	9.43	2999.89	0.6	81.37
29	MIA	21	0.5	-0.85	-1.4	21	8	7.6	13	1.36	61.7	12	121.37	10.23	9.43	2.06	0.33	108.44	7.83	58.88	66.96	13.21	1.37	16.66	8124.32	0.06	89.22
30	MIA	21	0.5	-0.85	-1.4	21	8	8.1	364	0.94	45.4	14.84	136.9	11.16	7.2	1.73	0.59	77.01	3.29	11.88	92.41	11.2	1.57	13.17	6698.27	0.66	161.16
31	MIA	21	0.5	-0.85	-1.4	21	8	7.8	283	1.49	132.7	13.37	99.76	15.88	13.82	1.25	0.3	69.63	2.97	31.21	82.89	11.41	1.33	14.45	11555.8	0.05	111.02
32	MIA	21	0.5	-0.85	-1.4	21	8	7.4	457	0.66	87.3	12.28	130.53	5.56	7.81	1	0.83	94.22	2.19	32.15	60.7	10.57	1.47	9.36	2596.69	0.06	83.85
33	MIA	21	0.5	-0.85	-1.4	21	8	7.6	47	1.03	177.6	12.57	68.46	8.59	7.94	2.61	0.34	63.93	2.29	25.14	62.21	9.23	1.49	8.5	7970.46	0.13	93.43
34	MIA	21	0.5	-0.85	-1.4	21	8	7.8	77	0.86	221.7	13.52	80.57	3.73	6.54	0.37	0.17	76.21	3.19	4.07	72.15	7.65	1.39	10.45	1073.37	0.12	102.38
35	MIA	21	0.5	-0.85	-1.4	21	8	8.1	137	0.53	64.8	9.95	90.67	2.49	8.73	0.65	0.24	73.66	2.09	0.81	66.43	10.52	1.45	9.94	667.12	0.03	69.61
36	MIA	21	0.5	-0.85	-1.4	21	8	8.2	399	2.36	144.8	11.33	88.04	13.22	7.89	2.18	0.32	63.6	2.29	23.38	72.92	9.99	1.67	11.18	10212.2	0.21	104.87
37	MIA	21	0.5	-0.85	-1.4	21	8	7.9	321	1.29	97.9	11.26	103.72	9.18	6.33	0.93	0.24	80.02	2.75	4.94	72.53	10.54	1.74	12.85	3127.7	0.01	95.62
38	MIA	21	0	-0.85	-1.9	21	9	7.5	270	3.09	122.2	13.25	95.26	22.84	9.35	4.11	0.54	64.75	2.53	16.97	56.86	11.27	1.15	15.24	13302.2	0.17	102.44
39	MIA	21	0	-0.85	-1.9	21	9	6.4	507	1.46	78.7	14.22	117.57	5.21	8.99	0.68	0.26	73.98	2.14	4.8	71.52	10.55	1.28	10.6	2187.98	0.07	164.69
40	MIA	21	0	-0.85	-1.9	21	9	7.8	739	0.11	16.4	11.64	116.05	9.97	6.23	0.88	0.32	89.89	1.65	6.8	65.93	10.29	1.62	9.36	1081.43	0.31	82.33
41	MIA	21	0	-0.85	-1.9	21	9	7.3	275	1.49	102.6	12.42	88.59	5.46	10.77	1.51	0.24	77.49	3.48	10.13	63.64	11.49	1.5	8.67	4206.48	0.1	126.56
42	MIA	21	1	-0.8	-0.8	21	8	6.9	380	1.85	119.6	15.33	100.03	12.09	7.6	2.52	0.6	65.68	5.19	71.63	74.23	10.98	1.05	13.17	7404.95	0.17	102.44
43	MIA	21	1	-0.8	-0.8	21	8	6.9	260	0.47	45.7	14.28	88.55	3.99	9.78	0.6	0.41	80.97	3.29	3.05	74.28	9.84	1.51	8.08	1122.97	0.1	141.41
44	MIA	21	1	-0.8	-0.8	21	8	6.9	43	1.13	108.9	14.65	113.52	5.77	12.17	1.13	0.37	78.28	2.43	3.16	59.43	9.19	1.34	10.19	1312.82	0.06	86.16
45	MIA	21	1	-0.8	-0.8	21	8	6.9	561	0.39	40.4	14.03	116.9	7.62	6.45	0.63	0.4	65.73	2.97	3.04	83.82	8.24	1.35	9.57	1732.94	0.6	124.52
46	MIA	12	0	0.4	0.4	29	6	6.3	434	1.56	119.4	14.96	118.48	7.99	9.71	4.57	0.28	88.26	6.51	0.56	59.65	15.74	4.96	8.92	1369.11	0.02	144.23
47	MIA	12	0	0.4	0.4	29	6	6.1	305	1.78	138.6	14.52	84.69	25.36	10.21	3.46	0.17	96.11	5.75	1.06	62.78	14.37	5.91	54.82	1479.22	0.11	157.66
48	MIA	12	0	0	0	13	6	6.7	376	0.64	39	13.42	82.89	26.14	12.85	5.3	0.29	99.59	1.82	1.85	74.11	13.97	6.2	14.19	1568.89	0.29	130.11
49	MIA	12	0	1	1	13	6	7.7	168	0.41	37.7	12.99	114.91	7.96	6.28	3.16	0.38	92.76	3.72	0.77	60.56	13.87	2.03	12.43	1000.63	0.24	110.77
50	MIA	12	0	1	1	13	6	7.2	306	0.5	86.7	13.95	117.07	6.23	8.75	3.48	0.24	92.18	7.69	1.58	63.99	9.81	1.74	9.9	908.92	0.29	119.01
51	MIA	12	0	1	1	13	6	6.9	325	2.03	163.6	15.67	86.2	4.61	10.73	3.49	0.57	104	2.48	4.03	84.17	11.49	1.73	11.07	2402.65	0.2	120.65
52	MIA	12	0	1	1	13	6	7.5	233	0.49	70.6	10.93	87.96	4.25	6.99	3.3	0.3	128.18	5.48	4.05	67.07	10.15	2.04	9.66	1598.86	0.02	101.49
53	MIA	12	0	1	1	13	6	7.4	421	0.07	48	12.32	84.49	4.53	7.54	3.99	0.36	112.82	2.71	3.18	66.19	11	1.78	9.68	3629.82	0.33	108.27
54	MIA	10	0	0.8	0.8	29	6	7.5	352	0.78	103.2	12.26	83.56	8.16	10.07	1.93	0.27	99.09	5.54	6.19	77.02	13.35	1.58	9.15	3830.72	0.55	144.3
55	MIA	10	0	0.8	0.8	29	6	7.5	423	1.26	120.3	12.83	87.76	7.82	6.21	2.47	0.54	82.95	2.36	1.97	71.98	11.41	1.57	7.53	1789.51	0.24	127.75
56	MIA	10	0	0.8	0.8	29	6	7.6	318	1.21	132.5	12.29	107.94	14.31	12.42	2.08	0.47	80.93	3.5	1.66	69.21	11.58	1.48	7.32	1071.62	0.25	100.19
57	MIA	10	0	0.8	0.8	29	6	7.6	363	3.64	194.7	14.2	90.04	7.79	6.87	2.64	0.48	97.61	3.59	22.23	72.21	15.14	1.64	10.01	3845.46	0.38	117.22
58	MIA	16	0	-0.5	-0.5	16	6	7.5	81	0.03	4.2	12.95	119.42	8.3	9.66	1.13	0.56	51.24	0.96	1.36	127.79	13.97	1.87	15.45	1666.49	0.19	784.98
59	MIA	8	0	-0.8	-0.8	8	4	4.2	106	1.88	253.4	14.63	71.12	7.1	5.57	1.39	0.15	81.71	NA	3.9	87.57	12.99	1.68	9.34	1905.36	0.48	210.27
60	MIA	8	0	-0.8	-0.8	8	4	7.3	206	0	36.6	12.54	105.43	8.3	16	0.84	0.42	68.5	0.89	0.66	94.68	11.69	1.54	15	1194.75	0.15	130.62
61	MIA	8	0	-0.8	-0.8	8	4	6.5	113	2.01	263.3	10.72	86.4	4.3	15.87	0.76	0.22	57.14	1.55	1.45	80.79	11.45	1.39	10.19	910.33	0.03	136.06
62	MIA	8	0	-1.1	-1.1	8	5	6.7	28	0.81	429.6	12.39	95.26	3.65	8.06	0.31	0.16	73.01	1.01	0.1	96.8	10.84	1.61	10.52	628.29	0.05	154.21
63	MIA	8	0	-1.1	-1.1	8	5	6.1	443	0.68	117.6	11.54	92.36	4.82	11.42	0.72	0.24	62.28	0.32	5.39	92.82	11.25	1.27	8.93	2350.68	0.04	126.91
64	MIA	22	0	-0.5	-0.5	22	4	7.1	205	1.74	214.1	10.9	95.69	8.23	11.43	1.14	0.31	59.8	1.43	0.69	88.53	12.37	1.49	6.95	853.54	0.53	79.21
65	MIA	22	1	-0.8	-0.8	22	7	7.3	467	0.08	31.7	12.63	88.17	6.03	11.59	1.05	0.29	60.63	1.35	1.49	97.48	9.61	1.65	11.04	964.17	0.12	104.94
66	MIA	9	0	-1.1	-1.1	9	7	7.1	50	0.72	204	10.23	92.92	5.96	9.53	0.91	0.08	77.17	1.06	1.15	75.78	10.19	1.3	9.15	2067.87	0.12	97.77
67	MIA	9	0	-1.1	-1.1	9	7	6.9	298	0.25	160	13.74	152.99	9.48	12.59	1.1	0.27	71.41	2.14	2.6	90.04	11.6	1.63	13.34	5863.76	0.14	119.88
